# Supplementary material for: Mesenchymal Stem Cells and MSCs-Derived Extracellular Vesicles in Infectious Diseases: From Basic Research to Clinical Practice
Source: Bioengineering (Basel). 2022 Nov 8;9(11):662. doi: 10.3390/bioengineering9110662 (PMC9687734; doi:10.3390/bioengineering9110662)
Supplement: Supplementary file 1 [file bioengineering-09-00662-s001.zip]

Archive with 1 entries (1 files):
- bioengineering-1966156-supplementary.pdf
